# Supplementary material for: Climate Warming Does Not Override Eutrophication, but Facilitates Nutrient Release from Sediment and Motivates Eutrophic Process
Source: Microorganisms. 2023 Mar 31;11(4):910. doi: 10.3390/microorganisms11040910 (PMC10143447; doi:10.3390/microorganisms11040910)
Supplement: Supplementary file 1 [file microorganisms-11-00910-s001.zip]

Archive with 1 entries (1 files):
- microorganisms-2241853-supplementary.pdf
